# Supplementary material for: Shape-Memory Composites Based on Ionic Elastomers
Source: Polymers (Basel). 2022 Mar 18;14(6):1230. doi: 10.3390/polym14061230 (PMC8953204; doi:10.3390/polym14061230)
Supplement: Supplementary file 1 [file polymers-14-01230-s001.zip]

Archive with 2 entries (2 files):
- manuscript-supplementary.pdf
- Video S1.mov
